# Supplementary material for: A Customizable Platform to Integrate CAR and Conditional Expression of Immunotherapeutics in T Cells
Source: Int J Mol Sci. 2024 Sep 30;25(19):10568. doi: 10.3390/ijms251910568 (PMC11476998; doi:10.3390/ijms251910568)
Supplement: Supplementary file 1 [file ijms-25-10568-s001.zip]

Archive with 1 entries (1 files):
- ijms-3172502-supplementary.pdf
